# Supplementary material for: A simple dissection method for the isolation of mouse trabecular meshwork cells
Source: PLoS One. 2023 Dec 21;18(12):e0296124. doi: 10.1371/journal.pone.0296124 (PMC10734917; doi:10.1371/journal.pone.0296124)
Supplement: S1 Raw data — (XLSX) [file pone.0296124.s004.xlsx]

## Sheet: Fig. 5D) TM Scatter blot
Cell #	Nuclei size in µm	Peak GFP
1	17.1	439
2	22.3	473
3	12.1	474
4	16.9	478
5	10.6	480
6	9.2	480
7	13.7	480
8	8.5	481
9	14.6	482
10	12.9	484
11	11.4	484
12	15	484
13	13.6	488
14	13.6	490
15	11.9	492
16	17.2	493
17	24.5	494
18	11.8	494
19	10.9	496
20	14.9	496
21	15.5	496
22	10.9	496
23	15.8	496
24	13.1	496
25	19.5	496
26	9.5	497
27	12.1	497
28	11.3	498
29	14.4	501
30	14.5	502
31	15.3	506
32	17.5	508
33	15	509
34	16.4	509
35	15.9	512
36	11	512
37	15.2	512
38	22.5	512
39	16.5	512
40	14.8	512
41	16	512
42	9.4	512
43	14.5	512
44	19.4	512
45	11.2	512
46	12.3	512
47	9.7	512
48	8.3	519
49	20.9	521
50	9.5	522
51	13.9	522
52	13.6	528
53	12.6	528
54	11.1	528
55	22.3	528
56	9.1	528
57	11.8	528
58	26.9	528
59	14.1	528
60	9.3	528
61	17.3	528
62	22.5	528
63	25.2	528
64	11.2	528
65	17.1	528
66	11.7	528
67	14.6	528
68	11.4	528
69	17.5	529
70	18.7	532
71	10	533
72	13.7	535
73	15.3	537
74	12.5	539
75	11.4	541
76	20.7	544
77	20.8	544
78	24.4	544
79	12.5	544
80	16.3	544
81	15.9	544
82	9.3	544
83	11.9	544
84	8	544
85	16.2	544
86	23.9	544
87	18.4	544
88	12.6	544
89	13.8	544
90	13	544
91	15.5	544
92	16.4	544
93	8.2	544
94	12.7	544
95	12.4	544
96	14.6	544
97	15.5	544
98	9.3	544
99	11.5	544
100	24.3	544
101	15.8	544
102	12.3	544
103	11.9	544
104	10.5	546
105	16.7	554
106	12.4	557
107	9	560
108	16.2	560
109	11.7	560
110	10.6	560
111	19.6	560
112	16.2	560
113	19.2	560
114	23	560
115	27.7	560
116	12.6	560
117	9.5	560
118	15.1	560
119	9.2	560
120	14.5	560
121	13.6	560
122	9.3	560
123	17.8	560
124	9.5	560
125	25.9	560
126	21.5	560
127	8.9	560
128	22.1	560
129	8.9	560
130	9.2	560
131	13.4	560
132	17.1	560
133	25	561
134	17.4	562
135	25.3	563
136	13.8	564
137	10	569
138	17.6	574
139	18.8	574
140	9.4	576
141	19.6	576
142	10.5	576
143	14.6	576
144	23.5	576
145	16.2	576
146	10.4	576
147	15	576
148	16.8	576
149	8.8	576
150	26.2	576
151	23.2	576
152	16.2	576
153	15.6	576
154	20.3	576
155	9.8	576
156	16.8	576
157	13.8	576
158	15	576
159	17.4	576
160	28.3	576
161	12.5	576
162	11.8	576
163	14.4	576
164	8.9	576
165	14.2	576
166	8.1	576
167	8.2	576
168	18.8	576
169	16.7	576
170	25	576
171	22.1	576
172	18.1	576
173	12.5	576
174	16.7	576
175	21.6	576
176	16.6	576
177	17.5	582
178	18.3	584
179	10.9	586
180	14	591
181	22.8	592
182	9.7	592
183	10.5	592
184	28.9	592
185	12.4	592
186	16.4	592
187	24.5	592
188	19.1	592
189	14.4	592
190	14.9	592
191	9.2	592
192	9.1	592
193	11.6	592
194	18.5	592
195	14.5	592
196	8.8	592
197	11.8	592
198	11.4	592
199	21.8	592
200	11.4	592
201	15.2	592
202	21.4	592
203	14.4	592
204	14.3	592
205	15.4	592
206	14	598
207	16.6	600
208	14.2	600
209	9.5	606
210	19.9	608
211	13	608
212	13	608
213	20.2	608
214	12.2	608
215	13.6	608
216	15.7	608
217	26.1	608
218	23.7	608
219	10.7	608
220	20.8	608
221	12.9	608
222	18.5	608
223	19.7	608
224	20.6	608
225	12.9	608
226	14.1	608
227	17.2	608
228	19.3	611
229	10.1	614
230	16	619
231	17.1	619
232	13.6	624
233	16.8	624
234	17.4	624
235	16	624
236	16	624
237	17.6	624
238	9.7	624
239	19	624
240	21.6	624
241	19.1	624
242	19.4	624
243	22.8	624
244	8.4	624
245	14.3	624
246	9.8	624
247	8.1	628
248	21.6	633
249	15.7	634
250	11.2	634
251	23.4	635
252	16.7	639
253	16.5	640
254	15.8	640
255	18.5	640
256	9.1	640
257	17.5	640
258	14.8	640
259	22.7	640
260	9	640
261	17.9	640
262	16.8	640
263	9.5	640
264	18.5	656
265	10.6	656
266	9.8	656
267	13.6	656
268	13	656
269	19.1	656
270	27.1	656
271	16.9	656
272	22.3	656
273	15.6	656
274	8.6	656
275	15.7	656
276	15.7	656
277	15.3	656
278	16.3	656
279	9.5	656
280	19.9	656
281	13.6	656
282	10.8	656
283	15	656
284	32.5	656
285	18.9	656
286	24	656
287	23.9	665
288	26.7	666
289	12.4	669
290	18	672
291	16.4	672
292	20	672
293	13.6	672
294	10.7	672
295	19.2	672
296	9.8	672
297	14	672
298	15.2	672
299	11.3	684
300	12.2	688
301	10.1	688
302	21.5	688
303	13.2	688
304	22.3	688
305	9.1	688
306	21.4	688
307	16.6	688
308	15.9	704
309	10.9	704
310	18.1	704
311	10.6	704
312	14.5	704
313	15.4	704
314	15.5	704
315	10.1	704
316	10.8	704
317	22.7	704
318	24.8	704
319	14.4	704
320	8.6	704
321	8.6	704
322	14.6	716
323	18.6	720
324	20.5	720
325	26.5	720
326	15.9	720
327	13.6	720
328	31.5	720
329	16.5	720
330	15.2	720
331	17.3	720
332	15.3	736
333	20	736
334	18.4	736
335	10.2	736
336	15.8	736
337	17	736
338	15.3	736
339	10.2	736
340	40.5	736
341	14.9	736
342	21.1	736
343	8.1	736
344	16.1	736
345	15	745
346	14.4	750
347	8.6	751
348	8.7	752
349	20.4	752
350	8.2	752
351	19.4	752
352	8.7	752
353	9.3	752
354	12	752
355	21.8	753
356	8.4	768
357	15.1	768
358	17.7	768
359	9.1	768
360	11.8	768
361	14	768
362	16.9	768
363	10.4	768
364	11.5	768
365	12.1	768
366	9	784
367	11.4	784
368	8.6	784
369	17	784
370	20.5	784
371	15.9	784
372	14	784
373	10	784
374	9.6	784
375	24.9	800
376	23.1	800
377	17.1	800
378	22.2	800
379	9.5	800
380	12.2	800
381	27.2	816
382	11.1	816
383	17.9	832
384	14.5	832
385	15.9	832
386	16.4	832
387	17.3	832
388	10.6	839
389	9.9	840
390	10.2	848
391	15	848
392	16.6	848
393	20.8	848
394	14.1	848
395	16	848
396	17.2	858
397	21	864
398	24.6	864
399	24.6	864
400	13.7	864
401	13	880
402	17.8	880
403	25.2	880
404	17.9	880
405	12.8	880
406	15	880
407	15.5	896
408	17.5	898
409	10.9	906
410	15.7	907
411	10.5	912
412	15.3	912
413	12.9	912
414	10.5	917
415	10.6	928
416	17.2	928
417	13.5	944
418	9	944
419	14.5	944
420	16.3	944
421	19.6	944
422	10.6	953
423	13.7	960
424	8.8	960
425	19.8	960
426	13.3	960
427	14.1	971
428	10.6	976
429	13.6	976
430	24.1	976
431	12.5	992
432	14.9	992
433	10.8	992
434	20.8	1002
435	22	1003
436	13	1008
437	16.4	1008
438	13.8	1008
439	16.2	1008
440	16.1	1040
441	18.1	1040
442	11.3	1040
443	17.4	1056
444	8.4	1056
445	17.8	1059
446	13.8	1071
447	15.3	1072
448	22.9	1072
449	8.3	1072
450	16.4	1072
451	14.7	1072
452	13.8	1085
453	10.4	1088
454	18.7	1088
455	8.9	1104
456	14.3	1104
457	12.6	1104
458	8.7	1104
459	21	1120
460	14.4	1120
461	17.2	1131
462	17.1	1136
463	15.1	1152
464	20.5	1152
465	20	1168
466	9.8	1168
467	26.5	1168
468	9.3	1184
469	11.3	1184
470	16.1	1184
471	16.8	1184
472	19.4	1200
473	32.3	1232
474	8.8	1232
475	23	1248
476	16.9	1248
477	11	1248
478	18.8	1264
479	15.3	1279
480	16.5	1280
481	8.6	1312
482	19.8	1344
483	17.7	1344
484	14.7	1344
485	16.7	1344
486	14.3	1360
487	8.8	1360
488	18.9	1360
489	27.4	1376
490	12.4	1376
491	24.4	1392
492	11.8	1392
493	16.9	1408
494	22.3	1424
495	14.5	1440
496	12	1456
497	14.5	1472
498	28.6	1488
499	18.4	1488
500	11.5	1488
501	15.5	1488
502	14.1	1504
503	8.6	1504
504	15.4	1515
505	11.9	1518
506	20.1	1520
507	8	1536
508	10.5	1536
509	19.3	1568
510	15.8	1605
511	15.9	1616
512	16.2	1616
513	17.4	1621
514	11.6	1632
515	21.7	1648
516	16.1	1672
517	21.1	1680
518	9.4	1696
519	13.9	1696
520	15.4	1696
521	9	1744
522	15.2	1760
523	12.4	1760
524	17	1760
525	11.4	1766
526	13.5	1776
527	14.3	1776
528	16	1787
529	12	1792
530	16.9	1792
531	15.3	1802
532	17.8	1808
533	15.7	1808
534	13.1	1824
535	16.7	1824
536	30.2	1833
537	12.7	1840
538	11	1840
539	14.7	1840
540	15.3	1872
541	16.2	1872
542	8.7	1872
543	13.2	1892
544	13.5	1909
545	25.8	1920
546	13.8	1922
547	25.1	1952
548	9.4	1963
549	24.4	1967
550	22	1968
551	18.1	1968
552	14.8	1984
553	9.8	2016
554	9.4	2064
555	9.7	2112
556	12.9	2128
557	17.1	2128
558	20.6	2128
559	8.3	2143
560	17.3	2160
561	12	2160
562	13.9	2176
563	17.8	2224
564	16.4	2240
565	8.5	2245
566	23.1	2272
567	8.6	2272
568	17.6	2288
569	20.9	2298
570	11.2	2304
571	12.6	2304
572	9	2304
573	13.7	2310
574	11.8	2320
575	9.8	2320
576	11.4	2336
577	20.4	2348
578	19.1	2352
579	14.7	2384
580	10	2384
581	13.8	2400
582	21.9	2402
583	8.2	2422
584	11.2	2432
585	17.4	2448
586	16.1	2448
587	10.3	2448
588	12.8	2448
589	27.9	2467
590	16.6	2480
591	13.4	2480
592	17.7	2491
593	17.5	2496
594	23.8	2512
595	13.9	2512
596	11.8	2528
597	15.1	2528
598	12.4	2535
599	17.9	2554
600	16.5	2592
601	18.7	2597
602	16.3	2608
603	13.9	2610
604	24.4	2672
605	17.2	2736
606	18.9	2736
607	15.1	2752
608	8.2	2768
609	28.6	2784
610	10.8	2784
611	18.8	2784
612	21.2	2784
613	12.6	2800
614	13.6	2816
615	14.9	2848
616	18.5	2864
617	12	2880
618	18.2	2880
619	12.7	2896
620	19.8	2928
621	14	2944
622	13.5	2976
623	15.5	2976
624	15.8	2976
625	18	2977
626	16.7	2992
627	11	3000
628	14.4	3008
629	9.6	3024
630	15.1	3040
631	15.9	3040
632	9.7	3104
633	9.6	3104
634	14.5	3113
635	14.1	3120
636	14.1	3141
637	16.9	3152
638	17.3	3184
639	19.4	3184
640	17.1	3244
641	14.6	3248
642	12.3	3248
643	12.8	3264
644	15.2	3280
645	18	3290
646	9.7	3328
647	9.5	3328
648	26.2	3328
649	18.1	3344
650	11.2	3360
651	20	3373
652	12.9	3408
653	18.5	3408
654	25.2	3408
655	14.6	3409
656	14.1	3424
657	15.3	3424
658	18.8	3424
659	8.7	3436
660	18.2	3456
661	17.4	3488
662	24.2	3488
663	12.2	3520
664	17.8	3520
665	15.3	3536
666	15.1	3552
667	8.1	3552
668	15.3	3552
669	16.2	3584
670	11.2	3632
671	26.7	3632
672	16.6	3633
673	16.7	3648
674	19.6	3680
675	23	3680
676	15	3684
677	22.6	3696
678	11.7	3728
679	9.5	3728
680	19.9	3792
681	18.2	3840
682	15	3856
683	27.5	3872
684	20	3879
685	12.9	3884
686	19.1	3888
687	17.3	3936
688	17.6	4016
689	13.5	4048
690	17	4096
691	9.6	4128
692	20.3	4144
693	12.4	4224
694	16.8	4288
695	23.8	4320
696	14.1	4320
697	9.6	4343
698	15.8	4352
699	8.7	4384
700	13.2	4416
701	16.2	4419
702	14.1	4432
703	16.1	4464
704	13	4464
705	17	4528
706	12.7	4528
707	15.2	4539
708	17.2	4560
709	25.2	4576
710	11.3	4608
711	15.9	4624
712	18.6	4640
713	25.5	4656
714	14.6	4704
715	12	4716
716	14.6	4720
717	14.5	4771
718	17.6	4816
719	10	4944
720	17.7	5104
721	12.2	5132
722	22.2	5136
723	20.3	5216
724	16.5	5221
725	15.8	5232
726	16.8	5248
727	17.1	5248
728	14.5	5264
729	8.1	5440
730	8.6	5520
731	21.6	5588
732	11.3	5616
733	12.5	5724
734	31.7	5743
735	10.5	5744
736	21.5	5760
737	18	5840
738	8.2	5968
739	14.3	6037
740	15.5	6060
741	18.1	6080
742	21.1	6096
743	20.3	6192
744	19.2	6240
745	16.2	6736
746	10.2	6800
747	21.2	6832
748	12.3	6853
749	10.7	6864
750	19.9	6903
751	11.5	6906
752	23.9	7456
753	16.3	7584
754	17.4	7726
755	19.5	7784
756	25.6	7792
757	28.9	7984
758	12.9	8112
759	13	8128
760	15	8257
761	22.8	8448
762	8.5	8496
763	17.2	8848
764	13.5	9008
765	17.9	9106
766	19.7	9376
767	17.1	9456
768	24.1	9488
769	13.9	9504
770	26.1	9632
771	16.7	9712
772	24.9	9712
773	18.2	9904
774	13.7	10064
775	12.6	10304
776	13.6	10320
777	16.1	10352
778	12.7	10384
779	23.8	10448
780	13.9	10496
781	25.1	10576
782	24.5	10880
783	18	10880
784	20.9	11001
785	14.9	11204
786	13.2	11440
787	10.7	11520
788	21.4	11568
789	8.8	11632
790	24.5	12144
791	13.3	12320
792	20.6	12679
793	19.3	12768
794	18.7	12768
795	10.7	12784
796	19.8	13008
797	8.2	13392
798	16.1	13523
799	9.4	13979
800	10.4	14000
801	21.7	14179
802	17.1	14288
803	18.1	14352
804	22.2	14399
805	16.3	14448
806	21.6	14528
807	11.4	14800
808	27.7	14816
809	22.3	14944
810	24.7	15161
811	11.5	15264
812	18	15280
813	13.8	15360
814	18.9	15568
815	16.9	15616
816	24.6	15648
817	13	16016
818	16.1	16128
819	18.4	16227
820	18.4	16480
821	10.6	16688
822	17.6	16896
823	13.8	17360
824	19.6	17475
825	25.1	17520
826	15.5	17532
827	18.2	17888
828	13.3	17913
829	22.7	17936
830	19.5	17952
831	17.6	17984
832	11.5	18048
833	15	18160
834	14.9	18304
835	22.5	18416
836	14.3	18439
837	13.5	18492
838	18.1	18564
839	16.9	18591
840	16	18720
841	19.5	18829
842	16.6	18848
843	15.1	19034
844	19	19104
845	33.8	19157
846	25	19168
847	16.2	19248
848	21.5	19360
849	11.6	19417
850	18.5	19426
851	25.2	19440
852	21.4	19520
853	13.5	19552
854	33.3	19616
855	21.2	19664
856	18	19792
857	13.7	19852
858	16.1	19888
859	8.1	19928
860	16	19937
861	21.3	19968
862	15.3	19975
863	12.9	20016
864	16.5	20032
865	8.5	20160
866	14.3	20178
867	11.9	20208
868	16.1	20208
869	28.1	20240
870	10.6	20319
871	8.9	20384
872	14.1	20432
873	14.6	20464
874	17.2	20528
875	28.7	20800
876	16	20920
877	24.7	20928
878	24.9	20992
879	16.8	21056
880	20.2	21088
881	13.1	21152
882	11.7	21200
883	21.9	21248
884	18.8	21280
885	9.5	21296
886	9.2	21367
887	17.7	21392
888	13	21424
889	14.7	21453
890	13	21456
891	25.4	21504
892	13.8	21554
893	13.1	21584
894	14.4	21632
895	11.2	21678
896	16.1	21712
897	16.8	21728
898	17.2	21760
899	16.1	21776
900	25	21779
901	20.9	21822
902	14.3	21824
903	13.5	21856
904	16.6	21856
905	15.7	21952
906	19.9	21978
907	14	22016
908	15.6	22032
909	20.3	22064
910	12.6	22092
911	12.5	22128
912	15.4	22128
913	9.1	22160
914	16.3	22160
915	24.4	22203
916	17.3	22208
917	17.8	22256
918	23.3	22256
919	11.8	22288
920	10.2	22304
921	16.6	22352
922	15.8	22352
923	21.2	22400
924	10.4	22400
925	21.3	22432
926	18.2	22576
927	25.9	22586
928	15.5	22592
929	27.9	22607
930	15.9	22608
931	18	22672
932	15.6	22688
933	17.9	22720
934	18.2	22736
935	17.4	22776
936	9.2	22800
937	10.4	22816
938	18.7	22835
939	30.6	22864
940	18.1	22864
941	18	22946
942	17.5	22997
943	15.1	23104
944	14.7	23120
945	19.1	23136
946	17.2	23152
947	15.3	23152
948	13.3	23184
949	13.9	23200
950	21.3	23232
951	18.2	23248
952	14.8	23248
953	14.6	23264
954	13	23276
955	20.5	23280
956	17.3	23318
957	12.3	23328
958	12.6	23344
959	19.3	23344
960	14	23376
961	17.5	23424
962	9.8	23424
963	8.4	23521
964	15.6	23533
965	9.3	23536
966	8.9	23552
967	18.9	23568
968	19.2	23568
969	14.5	23568
970	15.8	23604
971	25.6	23616
972	29.1	23632
973	17	23634
974	16.8	23728
975	11.3	23776
976	19.8	23776
977	19.1	23864
978	22.9	23866
979	20	23872
980	15.2	23902
981	15.7	23904
982	10.3	23920
983	27.5	23920
984	21.3	23936
985	23.1	23993
986	24.6	24032
987	9.8	24032
988	23	24053
989	11.6	24064
990	8.3	24080
991	22.3	24109
992	8.9	24128
993	20.2	24128
994	16.1	24144
995	17.2	24176
996	14.6	24176
997	18.1	24208
998	13.9	24224
999	19.8	24224
1000	19.6	24240
1001	12.4	24256
1002	15	24272
1003	27.3	24319
1004	12.7	24320
1005	16.7	24336
1006	17.8	24336
1007	23.3	24372
1008	19	24400
1009	17.7	24464
1010	25	24480
1011	18.8	24480
1012	18.1	24484
1013	16.5	24536
1014	15.6	24560
1015	16.2	24561
1016	24.4	24576
1017	24.7	24576
1018	11.9	24592
1019	16.4	24608
1020	15.9	24624
1021	16.2	24646
1022	22.4	24688
1023	15.4	24704
1024	19.7	24720
1025	14.7	24752
1026	16.3	24759
1027	8.2	24768
1028	12.7	24779
1029	19.4	24784
1030	24.4	24859
1031	23.4	24864
1032	11.6	24864
1033	16.6	24875
1034	19.4	24880
1035	16.3	24880
1036	32.5	24928
1037	16	24944
1038	10.9	24944
1039	21.6	24960
1040	13.6	24971
1041	19.3	24976
1042	24.7	24990
1043	15.5	24992
1044	27.9	25008
1045	15	25008
1046	9.2	25008
1047	14.9	25031
1048	35.1	25036
1049	15.9	25056
1050	19.1	25072
1051	17.5	25118
1052	20.7	25136
1053	21.1	25152
1054	13.9	25155
1055	17.6	25168
1056	14.8	25216
1057	15.7	25232
1058	12	25232
1059	21.8	25248
1060	13.9	25259
1061	17.7	25259
1062	17.6	25280
1063	13.2	25328
1064	13.8	25365
1065	15.8	25376
1066	12.9	25376
1067	8.4	25408
1068	18.1	25444
1069	9	25472
1070	18.7	25504
1071	16.4	25518
1072	13.4	25536
1073	16.6	25536
1074	15.1	25651
1075	20.7	25664
1076	15.3	25680
1077	10.5	25685
1078	16.1	25689
1079	16.5	25712
1080	9.5	25728
1081	16.7	25728
1082	15.6	25728
1083	19.2	25734
1084	13.8	25760
1085	23	25794
1086	9.6	25808
1087	25.9	25808
1088	14.5	25824
1089	18.1	25840
1090	21.4	25854
1091	22.7	25856
1092	18.4	25856
1093	17.3	25904
1094	17.1	25904
1095	23.8	25920
1096	17	25936
1097	8.8	25952
1098	16.9	25989
1099	25.3	25992
1100	24.6	26016
1101	17.1	26028
1102	18.2	26096
1103	17.2	26096
1104	16.9	26118
1105	16	26176
1106	22.4	26218
1107	19.3	26224
1108	16.4	26224
1109	18.3	26224
1110	8.7	26240
1111	12.5	26272
1112	8.2	26304
1113	15.3	26352
1114	15.3	26368
1115	22.9	26368
1116	21.9	26368
1117	23.8	26380
1118	16.8	26384
1119	19.1	26395
1120	22.7	26401
1121	11.5	26416
1122	8.9	26416
1123	20.5	26416
1124	13.5	26416
1125	18.4	26429
1126	18.3	26464
1127	20.4	26464
1128	12.6	26468
1129	16.5	26480
1130	13.3	26480
1131	24	26512
1132	19.4	26512
1133	18.4	26592
1134	15.7	26597
1135	28.7	26624
1136	29.8	26624
1137	12.6	26624
1138	18	26652
1139	14.2	26672
1140	23.2	26688
1141	19.1	26688
1142	18.9	26704
1143	25.2	26704
1144	24.8	26736
1145	19.6	26758
1146	15.5	26800
1147	18.5	26800
1148	16.7	26816
1149	13.6	26863
1150	18.8	26864
1151	26.1	26864
1152	16.5	26867
1153	18.3	26919
1154	25.1	26928
1155	13.3	26942
1156	12.1	26944
1157	9.2	26944
1158	21	26960
1159	20	26960
1160	20.6	26960
1161	20.3	26992
1162	18.5	27024
1163	20.9	27040
1164	8.2	27044
1165	20.7	27056
1166	17.4	27056
1167	24.5	27072
1168	8.5	27088
1169	23.7	27120
1170	17.6	27136
1171	23.1	27138
1172	12.7	27152
1173	13.7	27168
1174	8.3	27179
1175	21.7	27184
1176	19.3	27184
1177	21	27187
1178	16.4	27216
1179	14.6	27248
1180	17.3	27264
1181	14.3	27312
1182	23.9	27320
1183	10	27344
1184	18.1	27351
1185	16.8	27360
1186	11.9	27360
1187	13.4	27376
1188	15.7	27376
1189	21.6	27376
1190	15.2	27376
1191	17.8	27406
1192	17.9	27424
1193	21.8	27440
1194	13.6	27440
1195	16.5	27467
1196	19.3	27488
1197	13.5	27504
1198	18.3	27520
1199	9.8	27535
1200	16.8	27603
1201	27.7	27616
1202	24.3	27632
1203	14.1	27648
1204	17.3	27657
1205	16.3	27664
1206	8.1	27696
1207	13.2	27710
1208	21.7	27727
1209	17.3	27744
1210	8	27744
1211	25.2	27808
1212	15	27813
1213	8.6	27830
1214	22.7	27835
1215	15.7	27840
1216	26.5	27856
1217	20.5	27856
1218	34.5	27862
1219	23.6	27872
1220	20.8	27887
1221	17	27904
1222	17.2	27984
1223	14	27994
1224	21.7	28016
1225	10.9	28048
1226	16.8	28048
1227	16.6	28064
1228	12.5	28080
1229	21.7	28096
1230	24.7	28112
1231	12.8	28112
1232	13.4	28144
1233	9.3	28208
1234	25.6	28224
1235	14.5	28240
1236	9.2	28240
1237	18.2	28256
1238	14.1	28256
1239	17.5	28256
1240	24.7	28256
1241	25.9	28256
1242	17	28272
1243	24.2	28288
1244	15.2	28288
1245	16.4	28288
1246	15.2	28288
1247	23.3	28294
1248	15.4	28301
1249	16.9	28304
1250	21.7	28304
1251	16.3	28336
1252	13.2	28336
1253	16.9	28348
1254	25.1	28351
1255	16.8	28368
1256	16.9	28368
1257	8.6	28378
1258	21.5	28384
1259	15.6	28384
1260	17	28400
1261	14.1	28415
1262	14.9	28432
1263	16.9	28448
1264	10	28464
1265	10.1	28467
1266	12	28472
1267	12.2	28475
1268	8.7	28496
1269	21.3	28500
1270	17.7	28512
1271	17.9	28512
1272	13.2	28512
1273	13.5	28512
1274	18.6	28526
1275	10.2	28528
1276	14.1	28544
1277	23.9	28544
1278	19.6	28544
1279	25	28544
1280	20.1	28544
1281	10.7	28550
1282	15	28560
1283	20.2	28560
1284	20	28576
1285	23.1	28592
1286	27.3	28592
1287	12.1	28592
1288	13.4	28623
1289	10.4	28624
1290	23.1	28624
1291	16.6	28672
1292	18.8	28683
1293	10	28688
1294	36.8	28688
1295	9.2	28691
1296	13.6	28704
1297	17.2	28704
1298	21.2	28704
1299	25.9	28752
1300	25.5	28768
1301	12.5	28782
1302	23.1	28800
1303	14.8	28800
1304	8.2	28800
1305	9.3	28832
1306	21.7	28832
1307	23.2	28864
1308	9.9	28864
1309	14.2	28893
1310	25	28896
1311	16.8	28928
1312	20.2	28944
1313	21	28944
1314	9.7	28960
1315	18.9	28960
1316	24.5	28968
1317	31.4	28975
1318	23.3	28977
1319	22	28992
1320	18.1	28992
1321	17.4	28992
1322	13.3	29008
1323	15.9	29008
1324	8.2	29008
1325	22	29040
1326	15.1	29040
1327	12.3	29040
1328	26	29056
1329	17.1	29056
1330	26.4	29056
1331	16.3	29056
1332	17.5	29104
1333	9.5	29104
1334	18.7	29109
1335	18.9	29120
1336	18.3	29120
1337	21.1	29168
1338	20.3	29184
1339	18.5	29188
1340	19.8	29197
1341	17.7	29198
1342	19.6	29280
1343	13.4	29280
1344	23.7	29280
1345	19.1	29280
1346	23.9	29282
1347	11.7	29300
1348	18.4	29312
1349	20.8	29312
1350	22.3	29328
1351	16.6	29360
1352	10.8	29360
1353	9.2	29360
1354	19.2	29368
1355	24.1	29376
1356	9.1	29376
1357	18	29392
1358	8.8	29392
1359	8.4	29392
1360	13.2	29424
1361	21.5	29424
1362	13.5	29440
1363	22.5	29440
1364	20.1	29456
1365	16.6	29456
1366	8.5	29456
1367	8.2	29456
1368	19.2	29472
1369	9	29474
1370	20	29481
1371	16.4	29488
1372	8.5	29488
1373	11.8	29504
1374	9.1	29504
1375	16.9	29507
1376	10.2	29536
1377	20	29536
1378	10.7	29542
1379	17.1	29552
1380	15.7	29552
1381	17.2	29568
1382	24.3	29600
1383	8.3	29600
1384	17.8	29600
1385	28.1	29616
1386	8.7	29616
1387	18.9	29632
1388	18.6	29644
1389	9.3	29676
1390	20.1	29698
1391	19.1	29722
1392	11	29744
1393	15.2	29744
1394	15.3	29744
1395	16.3	29744
1396	9.7	29749
1397	15.5	29776
1398	17.6	29776
1399	19	29776
1400	9.4	29784
1401	10.7	29814
1402	13.5	29824
1403	18.2	29824
1404	9.9	29824
1405	18.9	29840
1406	11.1	29872
1407	17.8	29888
1408	20.1	29896
1409	10.9	29904
1410	14.4	29904
1411	20.5	29904
1412	9.6	29920
1413	15.3	29920
1414	9	29936
1415	15.8	29936
1416	8.1	29957
1417	10.3	29968
1418	17.9	29982
1419	18.6	30000
1420	16.8	30032
1421	16.8	30032
1422	19.4	30073
1423	12.3	30075
1424	15.6	30096
1425	23.5	30096
1426	9.3	30100
1427	23.6	30112
1428	21.3	30112
1429	23.6	30128
1430	13.4	30144
1431	9.8	30150
1432	8.7	30176
1433	8.8	30189
1434	17.5	30192
1435	8.5	30198
1436	22.8	30208
1437	17.9	30224
1438	10.2	30224
1439	24.7	30240
1440	19.2	30240
1441	8.7	30256
1442	16.5	30256
1443	10.4	30270
1444	21.1	30272
1445	12.9	30272
1446	16.1	30272
1447	9.1	30288
1448	24.8	30304
1449	16.6	30311
1450	8.7	30336
1451	10.3	30352
1452	8.1	30352
1453	11.8	30352
1454	18.4	30368
1455	11	30368
1456	17.9	30381
1457	16.7	30385
1458	16.8	30400
1459	17.4	30410
1460	18.4	30416
1461	16.4	30416
1462	8.8	30416
1463	17.9	30416
1464	18.6	30432
1465	14.8	30435
1466	15.7	30464
1467	10.8	30465
1468	8.5	30480
1469	10.5	30480
1470	19.7	30496
1471	9.7	30496
1472	26.4	30512
1473	10.9	30512
1474	16.3	30560
1475	9.9	30564
1476	8.1	30576
1477	24.8	30576
1478	16.3	30608
1479	8.5	30608
1480	16.8	30624
1481	14.4	30624
1482	8	30624
1483	8.9	30640
1484	13.7	30656
1485	16.5	30672
1486	24.2	30704
1487	16.7	30720
1488	28	30720
1489	16.3	30736
1490	16.8	30752
1491	22.4	30752
1492	24.1	30752
1493	10	30768
1494	16.6	30768
1495	14	30768
1496	18.3	30768
1497	17.7	30768
1498	13.1	30784
1499	10.1	30784
1500	21	30800
1501	24.5	30800
1502	17	30800
1503	19.5	30800
1504	8.9	30816
1505	8.9	30816
1506	25.3	30824
1507	26.7	30824
1508	8.5	30848
1509	20	30864
1510	10	30864
1511	27.9	30880
1512	8.7	30880
1513	12.3	30880
1514	13.8	30896
1515	23.2	30928
1516	9	30928
1517	19.6	30960
1518	8.7	30960
1519	19	30960
1520	16.9	30960
1521	17.7	30960
1522	29.9	30960
1523	8.6	30976
1524	24.5	30976
1525	12	30977
1526	15.1	30992
1527	21.2	31008
1528	22.6	31056
1529	24.9	31072
1530	18.4	31099
1531	22	31104
1532	14.4	31104
1533	18.1	31104
1534	9.2	31104
1535	19	31119
1536	9.6	31120
1537	8.5	31120
1538	17	31120
1539	9.6	31120
1540	18.1	31136
1541	20.2	31152
1542	20.3	31152
1543	28.9	31160
1544	18.8	31168
1545	18.5	31184
1546	15.8	31184
1547	16.1	31216
1548	19.4	31248
1549	9.1	31264
1550	24.1	31280
1551	21.2	31280
1552	20.2	31296
1553	21.7	31312
1554	15.7	31312
1555	12	31312
1556	15.8	31315
1557	12	31319
1558	17	31328
1559	25.2	31328
1560	15.7	31376
1561	17.7	31392
1562	16	31392
1563	19.3	31408
1564	15.7	31415
1565	18.6	31424
1566	17.7	31448
1567	27.1	31456
1568	24	31456
1569	8.7	31472
1570	9.5	31488
1571	9.2	31488
1572	18.5	31520
1573	11.9	31568
1574	9	31584
1575	18.4	31595
1576	20.8	31600
1577	29.2	31616
1578	22.6	31617
1579	8.2	31648
1580	25.7	31664
1581	9.1	31664
1582	10.9	31668
1583	9	31680
1584	12.3	31680
1585	19.8	31712
1586	12.8	31712
1587	12.4	31720
1588	20.5	31728
1589	8.1	31737
1590	8.4	31760
1591	25.6	31792
1592	14.5	31792
1593	17.6	31794
1594	21.7	31808
1595	8.2	31808
1596	8.2	31808
1597	8.7	31824
1598	19.5	31856
1599	13.8	31872
1600	15.7	31872
1601	21.8	31879
1602	16.5	31888
1603	9.5	31888
1604	23.1	31912
1605	8.1	31936
1606	10.1	31936
1607	18.8	31952
1608	19.6	31968
1609	14.9	31968
1610	18	31984
1611	25	31985
1612	26.8	32000
1613	8.8	32000
1614	9	32000
1615	13.8	32048
1616	10.3	32048
1617	9	32060
1618	17	32064
1619	8.4	32064
1620	9.2	32064
1621	8.1	32064
1622	10.1	32080
1623	21.8	32080
1624	8.5	32089
1625	23.7	32096
1626	8.7	32096
1627	16.1	32112
1628	8.1	32128
1629	11	32128
1630	29.4	32131
1631	17.8	32144
1632	10	32144
1633	19.7	32144
1634	10.5	32160
1635	20.2	32176
1636	26	32176
1637	8.1	32192
1638	18.7	32192
1639	19.7	32192
1640	8.6	32192
1641	20.6	32203
1642	8.1	32208
1643	8.5	32212
1644	18	32224
1645	10.2	32224
1646	14.9	32235
1647	18.8	32240
1648	9.3	32240
1649	15.5	32256
1650	19.4	32266
1651	9.1	32272
1652	8.5	32272
1653	10	32274
1654	10.7	32283
1655	26	32288
1656	23.7	32288
1657	14.6	32288
1658	16.2	32288
1659	8.5	32304
1660	9.5	32304
1661	16.2	32324
1662	17.5	32336
1663	15	32339
1664	25	32352
1665	19.4	32352
1666	18.9	32368
1667	13.7	32368
1668	8.1	32368
1669	11.7	32384
1670	8.8	32384
1671	19.5	32384
1672	9.7	32400
1673	26.9	32400
1674	11.3	32404
1675	18.2	32416
1676	19.6	32416
1677	8.6	32448
1678	18.4	32448
1679	9.8	32464
1680	10.8	32474
1681	13.7	32480
1682	8.3	32512
1683	8.8	32512
1684	22.9	32512
1685	21.5	32528
1686	20.7	32531
1687	13.5	32544
1688	16.8	32544
1689	8.3	32544
1690	8	32544
1691	8.1	32561
1692	18	32576
1693	15.1	32576
1694	9	32576
1695	15.1	32624
1696	8.1	32624
1697	16.8	32630
1698	8.6	32653
1699	10.5	32656
1700	14	32672
1701	8.7	32672
1702	22.2	32720
1703	17.9	32736
1704	14.5	32736
1705	17.1	32751
1706	9	32752
1707	22.4	32752
1708	8.8	32772
1709	19.8	32779
1710	12.6	32784
1711	16.7	32800
1712	8.9	32800
1713	28.5	32816
1714	10	32864
1715	17	32864
1716	30.2	32864
1717	20.7	32880
1718	30.7	32912
1719	17.2	32928
1720	25.3	32928
1721	16.6	32944
1722	16.7	32944
1723	11.6	32946
1724	8.4	32960
1725	9	32960
1726	22.8	32960
1727	21.9	32960
1728	13	32960
1729	13.2	32972
1730	8.5	32976
1731	19.4	32982
1732	18	33008
1733	10.6	33008
1734	22.3	33040
1735	9.1	33043
1736	20.2	33056
1737	10.7	33056
1738	25.2	33056
1739	20.4	33067
1740	14.2	33088
1741	17	33099
1742	11.3	33120
1743	14.1	33120
1744	15.3	33168
1745	8.4	33168
1746	8.1	33168
1747	10.5	33175
1748	14	33178
1749	8.7	33200
1750	10.2	33200
1751	11.4	33200
1752	10.1	33200
1753	13.1	33232
1754	17.8	33248
1755	14.2	33248
1756	22.4	33264
1757	20.7	33264
1758	19.1	33264
1759	8.6	33267
1760	21.1	33273
1761	10.4	33296
1762	18	33296
1763	19.1	33303
1764	17.2	33312
1765	8.5	33318
1766	26.1	33321
1767	13.1	33326
1768	10.1	33328
1769	15.3	33344
1770	15.7	33344
1771	9.9	33360
1772	22	33360
1773	17.9	33376
1774	26.5	33389
1775	12.1	33392
1776	22.2	33392
1777	18.8	33408
1778	11.8	33408
1779	17.2	33424
1780	8.2	33424
1781	18.1	33456
1782	8.8	33456
1783	10.1	33456
1784	23.6	33520
1785	18.3	33536
1786	16.5	33536
1787	10.3	33536
1788	9.4	33536
1789	8.1	33540
1790	16.5	33552
1791	13.6	33555
1792	13.4	33557
1793	27.9	33568
1794	22.8	33568
1795	22.3	33584
1796	22.5	33602
1797	17.7	33632
1798	19.7	33632
1799	16.6	33648
1800	19.8	33648
1801	17.9	33648
1802	21.8	33648
1803	25.2	33673
1804	9	33706
1805	14.1	33712
1806	13.7	33712
1807	9.1	33716
1808	11	33722
1809	16.1	33728
1810	10.2	33744
1811	8.5	33760
1812	8.9	33760
1813	8.8	33771
1814	22.1	33776
1815	16.1	33792
1816	18.6	33808
1817	9	33819
1818	16.9	33824
1819	21.1	33824
1820	8.3	33824
1821	22.1	33824
1822	19.8	33840
1823	19.7	33840
1824	22.1	33856
1825	11.7	33872
1826	9.2	33872
1827	17.6	33874
1828	10.8	33892
1829	9.7	33920
1830	11.2	33920
1831	17.5	33920
1832	8.3	33920
1833	11.1	33920
1834	8.8	33920
1835	9	33920
1836	10.7	33924
1837	20.5	33936
1838	11.1	33936
1839	8.4	33952
1840	8.3	33952
1841	20.6	33968
1842	15	33974
1843	12.7	33984
1844	9.1	34000
1845	9.9	34003
1846	11.1	34016
1847	16.7	34032
1848	9.9	34032
1849	9	34032
1850	8.7	34048
1851	16	34064
1852	17.8	34064
1853	8.6	34064
1854	22.9	34064
1855	11.6	34080
1856	20.6	34080
1857	22	34080
1858	16.2	34087
1859	12.2	34096
1860	16.4	34112
1861	28.1	34128
1862	20.9	34133
1863	20.9	34144
1864	24.9	34160
1865	17.9	34176
1866	9.3	34176
1867	16.5	34192
1868	18.3	34208
1869	22.1	34208
1870	15	34224
1871	17.9	34231
1872	9.4	34246
1873	10.8	34255
1874	16.4	34304
1875	14.3	34317
1876	15.1	34320
1877	11.4	34320
1878	8.4	34336
1879	19	34368
1880	8.1	34368
1881	20.4	34368
1882	10.6	34368
1883	13.9	34372
1884	15.1	34384
1885	15.1	34384
1886	8	34384
1887	9.9	34396
1888	21.5	34400
1889	9.8	34400
1890	11.6	34408
1891	8.6	34416
1892	22.2	34432
1893	8.3	34451
1894	16.6	34464
1895	13.1	34464
1896	10.6	34470
1897	14.7	34480
1898	9.8	34484
1899	8.5	34496
1900	8.9	34496
1901	8.2	34512
1902	10.5	34512
1903	8.5	34512
1904	23.1	34512
1905	9.6	34528
1906	14.9	34528
1907	19.7	34544
1908	8.3	34560
1909	18.3	34560
1910	13.9	34560
1911	9.5	34560
1912	16.8	34571
1913	20	34576
1914	21.4	34576
1915	8.7	34576
1916	8.7	34576
1917	9.1	34591
1918	8.3	34592
1919	22.3	34608
1920	18.7	34608
1921	17.9	34619
1922	9.3	34620
1923	19.4	34624
1924	10.6	34624
1925	8.7	34624
1926	18.8	34640
1927	10.8	34640
1928	8.6	34656
1929	23.5	34656
1930	40.6	34656
1931	10.3	34675
1932	25	34680
1933	8.3	34688
1934	10.9	34701
1935	8.2	34704
1936	21.7	34704
1937	17.4	34704
1938	15.8	34720
1939	9.7	34720
1940	15.1	34736
1941	8.3	34736
1942	17.3	34736
1943	9.9	34768
1944	8.1	34768
1945	8.7	34768
1946	10	34768
1947	19.5	34784
1948	19.7	34788
1949	21.2	34804
1950	8	34824
1951	13.9	34824
1952	8.8	34848
1953	11.2	34863
1954	17.7	34864
1955	20.2	34864
1956	22.6	34864
1957	10.6	34928
1958	9.6	34928
1959	9.3	34939
1960	25.4	34960
1961	25.7	34960
1962	22	34976
1963	24.4	34976
1964	21.4	34976
1965	28.8	34992
1966	25.1	35003
1967	17.8	35008
1968	9	35008
1969	8.2	35008
1970	9.6	35024
1971	8.7	35040
1972	16.1	35053
1973	22.4	35056
1974	20.2	35056
1975	17	35056
1976	8.9	35056
1977	15.4	35056
1978	11	35072
1979	8.4	35088
1980	16	35092
1981	10.8	35095
1982	9.4	35101
1983	24	35120
1984	28	35168
1985	8.8	35180
1986	14.2	35184
1987	8.7	35216
1988	20.2	35216
1989	14.6	35216
1990	13.1	35216
1991	18.2	35218
1992	26.7	35232
1993	22.7	35232
1994	21.6	35247
1995	28.4	35248
1996	16.9	35280
1997	8.2	35280
1998	10.9	35291
1999	33	35296
[truncated: 2,560 more rows]

## Sheet: Fig. 4 6B) TM Scatter blot
Cell #	Nuclei size in µm	Peak GFP
1	22.2	128
2	16.2	136
3	16.2	136
4	17.2	139
5	17.6	144
6	16.7	144
7	18.5	144
8	22	144
9	18.5	144
10	18.5	144
11	22	144
12	18.5	144
13	17.9	145
14	17.9	145
15	17.6	147
16	17.6	147
17	15.6	152
18	15.6	152
19	17.7	158
20	17.7	158
21	18.2	160
22	17.1	160
23	14.7	160
24	16.7	160
25	16.9	160
26	16.5	160
27	16.9	160
28	17.2	160
29	16	160
30	18.2	160
31	17.5	160
32	17.6	160
33	16.6	160
34	16.5	160
35	16.9	160
36	17.2	160
37	16	160
38	18.2	160
39	17.5	160
40	17.6	160
41	16.6	160
42	16.6	161
43	16.6	161
44	7.1	162
45	17.5	171
46	17.5	171
47	17.1	172
48	17.1	172
49	18.4	174
50	17.4	176
51	17.7	176
52	16.5	176
53	17.2	176
54	19.2	176
55	14.5	176
56	25.4	176
57	17.1	176
58	7.2	176
59	16	176
60	16.4	176
61	19.2	176
62	14.5	176
63	25.4	176
64	17.1	176
65	7.2	176
66	16	176
67	16.4	176
68	17.7	185
69	17.7	185
70	18.7	192
71	16.9	192
72	17.3	192
73	15.9	192
74	25	192
75	16.1	192
76	17.9	192
77	16	192
78	14.7	192
79	16.2	192
80	16.1	192
81	17.5	192
82	16	192
83	8.1	192
84	18	192
85	17.3	192
86	16.1	192
87	17.5	192
88	16	192
89	8.1	192
90	18	192
91	17.3	192
92	15.9	208
93	18.8	208
94	19.2	208
95	7.2	208
96	18	208
97	17.6	208
98	15.1	208
99	17.4	208
100	17.1	208
101	17.3	208
102	17.6	208
103	17.6	208
104	15.1	208
105	17.4	208
106	17.1	208
107	17.3	208
108	17.6	208
109	15.6	211
110	17.6	222
111	18	224
112	18.1	224
113	17.6	224
114	16.2	224
115	21.6	224
116	17	224
117	17.7	224
118	17.4	224
119	15.9	224
120	17.9	224
121	16.5	224
122	17.7	224
123	17.4	224
124	15.9	224
125	17.9	224
126	16.5	224
127	16.9	225
128	16.9	225
129	18.2	240
130	15.1	240
131	17.5	240
132	16.3	240
133	17.8	240
134	16.2	240
135	17.8	240
136	16.5	240
137	18.2	240
138	23.5	240
139	16.7	240
140	16.5	240
141	18.2	240
142	23.5	240
143	16.7	240
144	12.9	250
145	18	256
146	17.5	256
147	16.1	256
148	15.6	256
149	16.1	256
150	16.6	256
151	18.3	256
152	16.6	256
153	19.1	256
154	13.6	256
155	17.2	256
156	16.6	256
157	19.1	256
158	13.6	256
159	17.2	256
160	17.7	272
161	22.2	272
162	18.5	272
163	11.3	272
164	21.8	272
165	17.9	272
166	18.5	272
167	16.9	272
168	11.3	272
169	21.8	272
170	17.9	272
171	18.5	272
172	16.9	272
173	17.1	288
174	17.3	288
175	15.2	288
176	21.6	288
177	17.1	288
178	17.3	288
179	15.2	288
180	21.6	288
181	16.5	304
182	20.6	304
183	16.5	304
184	20.6	304
185	7.6	320
186	17.6	320
187	17	336
188	16.2	352
189	16.5	352
190	16.7	352
191	16.7	352
192	7.6	368
193	18	528
194	12.2	528
195	17.1	528
196	12.2	528
197	17.1	528
198	16.3	576
199	20.1	592
200	20.1	592
201	17.7	720
202	17.7	720
203	15.9	1040
204	11.9	1136
205	20.2	1616
206	17.1	1680
207	17.1	1680
208	24.2	4127
209	24.2	4127
210	17.6	4608
211	17.6	4608
212	16.8	5392
213	16.8	5392
214	24.1	5472
215	24.1	5472
216	15.7	5616
217	15.7	5616
218	16.9	5648
219	16.9	5648
220	18.5	5680
221	18.5	5680
222	18	5920
223	18	5920
224	24.8	5984
225	24.8	5984
226	17.8	6048
227	16	6380
228	16	6380
229	18.7	6448
230	18.7	6448
231	17.8	6528
232	22.6	6544
233	22.6	6544
234	19	6560
235	19	6560
236	23.4	6576
237	23.4	6576
238	17.3	6672
239	17.3	6672
240	17.8	6784
241	17.8	6784
242	16.7	6928
243	16.7	6928
244	16.5	6944
245	16.5	6944
246	17.1	6960
247	17.1	6960
248	18.2	7001
249	18.2	7001
250	18.6	7024
251	18.6	7024
252	21.3	7072
253	15.8	7187
254	15.8	7187
255	18.6	7312
256	18.6	7312
257	17	7376
258	17	7376
259	20.9	7504
260	20.9	7504
261	18	7520
262	18	7520
263	15.5	7818
264	15.5	7818
265	17.7	7860
266	17.5	7936
267	21.4	7981
268	17.5	8178
269	17.5	8178
270	18	8304
271	26.7	8333
272	26.7	8333
273	22	8384
274	17.2	8400
275	17.2	8400
276	16.6	8416
277	16.6	8416
278	18.1	8464
279	18	8473
280	14.8	8560
281	16	8864
282	16.9	9040
283	18.5	9153
284	22.4	9264
285	16.9	9312
286	16.9	9312
287	16.9	9520
288	16.9	9520
289	23.5	9536
290	18.2	9552
291	18.2	9552
292	17.8	9659
293	16.5	9712
294	16.3	9810
295	19.4	9938
296	16.7	10112
297	17.3	10144
298	17.6	10160
299	17.6	10160
300	17.5	10192
301	17.5	10304
302	18	10325
303	18	10325
304	17	10429
305	17	10429
306	19	10576
307	19	10576
308	18.1	10608
309	18.1	10608
310	18.7	10624
311	18.7	10624
312	17.2	10656
313	17.2	10656
314	18.6	10768
315	18.6	10768
316	16.7	10976
317	18.5	11008
318	18.5	11008
319	23.3	11157
320	23.3	11157
321	18	11266
322	18	11266
323	17.3	11280
324	17.3	11280
325	22.7	11328
326	22.7	11328
327	17.8	11342
328	17.8	11342
329	17.3	11344
330	17.2	11392
331	16	11392
332	16	11392
333	16.7	11408
334	22.9	11456
335	22.9	11456
336	18.1	11584
337	17.4	11760
338	17.4	11760
339	17.4	11792
340	16.8	11863
341	17.7	11864
342	17.7	11864
343	17.4	11936
344	17.4	11936
345	27.5	11968
346	16.5	12208
347	16.7	12384
348	16.7	12384
349	16.4	12432
350	22.8	12433
351	22.8	12433
352	18.3	12576
353	16.6	12576
354	18.3	12576
355	16.6	12576
356	14.7	12592
357	14.7	12592
358	17	12688
359	17	12688
360	17.3	12704
361	18.2	12704
362	17.7	12736
363	17.2	12768
364	16.8	12784
365	17.4	12816
366	17.4	12816
367	17.2	12832
368	17.2	12832
369	22.7	12992
370	31.2	13056
371	31.2	13056
372	19	13104
373	21	13184
374	15.2	13232
375	15.2	13232
376	17.7	13248
377	15.3	13312
378	15.3	13312
379	18.4	13392
380	18.4	13392
381	17	13456
382	17.8	13488
383	17.8	13488
384	22.1	13504
385	22.1	13504
386	8.5	13507
387	17.8	13664
388	22.2	13664
389	22.2	13664
390	16.5	13760
391	22	13776
392	22	13776
393	14.6	13824
394	14.6	13824
395	16.8	13861
396	16.8	13861
397	17.6	13888
398	17.6	13888
399	22.2	13895
400	17.4	13920
401	22.8	14000
402	22.8	14000
403	16.8	14030
404	16.8	14030
405	24.4	14112
406	17.3	14176
407	17.3	14176
408	17.9	14400
409	17.9	14400
410	18.4	14416
411	18.4	14416
412	17.2	14528
413	18.3	14576
414	18.7	14592
415	18.7	14592
416	17.1	14672
417	17.1	14672
418	17.5	14736
419	17.5	14800
420	17.5	14800
421	19.2	14880
422	18.3	14992
423	18.3	14992
424	24	15008
425	17.8	15008
426	23.9	15103
427	22.6	15189
428	22.6	15189
429	14.1	15200
430	16.6	15200
431	14.1	15200
432	16.6	15200
433	19.5	15312
434	17.1	15312
435	23.9	15312
436	17.1	15312
437	23.9	15312
438	20.4	15376
439	21.1	15435
440	22.7	15472
441	22.7	15472
442	24	15616
443	17.8	15664
444	16.1	15760
445	16.8	15840
446	17.1	15888
447	21.1	15920
448	21.1	15920
449	16.5	15984
450	16.5	15984
451	17.8	16021
452	17.9	16080
453	17.6	16240
454	17.6	16240
455	17.4	16256
456	18.1	16272
457	18.1	16272
458	17.7	16296
459	17.7	16296
460	18.8	16656
461	16.4	16720
462	15.5	16720
463	15.5	16720
464	15	16784
465	24	16848
466	17.7	16871
467	17	16944
468	20.4	17008
469	20.4	17008
470	13.4	17104
471	13.4	17104
472	18.9	17136
473	15.1	17136
474	28.1	17168
475	19.2	17184
476	19.2	17184
477	17.4	17200
478	17.4	17200
479	16.6	17296
480	16.6	17296
481	10.6	17328
482	10.6	17328
483	18.6	17376
484	18.6	17376
485	23.8	17408
486	17.8	17440
487	21.1	17440
488	16.7	17440
489	21.1	17440
490	16.7	17440
491	15.2	17568
492	21.5	17648
493	21.5	17648
494	11.6	17664
495	16.8	17696
496	17.4	17776
497	16.2	17842
498	16.4	17872
499	16.4	17872
500	17.8	17920
501	22.1	17987
502	16.4	18016
503	20.1	18032
504	17.1	18064
505	17.1	18064
506	17.6	18141
507	15.2	18224
508	17.3	18272
509	17.3	18272
510	18	18288
511	17.7	18320
512	21.7	18336
513	16.4	18346
514	16.4	18346
515	18	18352
516	16.9	18496
517	16.9	18496
518	19.1	18608
519	19.1	18608
520	15.5	18632
521	15.5	18632
522	22.6	18656
523	22.6	18656
524	18.5	18672
525	17.3	18755
526	17.9	18758
527	17.9	18758
528	16.3	18811
529	17.2	18848
530	17.2	18848
531	14.4	18911
532	19.4	19012
533	19.4	19012
534	17.3	19024
535	17.3	19024
536	18.1	19056
537	18.3	19232
538	15.5	19376
539	15.5	19376
540	18.2	19424
541	16.9	19504
542	16.9	19504
543	22.9	19536
544	17.5	19536
545	17.5	19536
546	17.3	19584
547	17.3	19648
548	17.3	19648
549	17.1	19760
550	18.4	19776
551	22.1	19808
552	22.1	19808
553	16.9	19840
554	16.9	19840
555	18.1	19881
556	18.1	19881
557	23.4	19920
558	18	19936
559	16.9	20256
560	17.9	20256
561	16.9	20256
562	17.9	20256
563	16.7	20288
564	21.5	20336
565	17.1	20384
566	21.4	20396
567	21.4	20396
568	17.6	20400
569	17.6	20400
570	22.3	20512
571	7.8	20512
572	7.8	20512
573	18.3	20656
574	22.1	20656
575	22.1	20656
576	15.5	20688
577	15.5	20688
578	16.9	20752
579	16.9	20752
580	18.5	20864
581	20.6	20873
582	23.8	20880
583	23.8	20880
584	15.3	20896
585	17.3	20944
586	17.3	20944
587	15.8	21104
588	17.1	21184
589	17.5	21280
590	29.4	21312
591	29.4	21312
592	16.4	21313
593	16.4	21313
594	17.6	21424
595	17.6	21424
596	18.1	21536
597	21.6	21536
598	21.6	21536
599	28.8	21632
600	28.8	21632
601	18.4	21696
602	28	21744
603	17.1	21792
604	17.1	21792
605	17.6	21904
606	17.6	21904
607	22	21952
608	22	21952
609	17.2	21968
610	17.2	21968
611	17.5	21997
612	18.1	22000
613	17.3	22032
614	17.3	22032
615	25	22080
616	25	22080
617	15.2	22096
618	15.2	22096
619	18.3	22112
620	17.1	22144
621	17.5	22209
622	17.5	22209
623	18.4	22224
624	16.9	22288
625	22.7	22304
626	22.7	22304
627	17.1	22320
628	21.4	22336
629	17	22405
630	16.8	22416
631	19	22464
632	19	22464
633	16.5	22512
634	25.2	22624
635	25.2	22624
636	24.6	22633
637	16.3	22704
638	16.3	22704
639	16.9	22720
640	18.2	22748
641	17.8	22784
642	17.8	22784
643	15.6	22800
644	15.9	22832
645	15.9	22832
646	22.8	22864
647	22.8	22864
648	16.6	22934
649	16.6	22934
650	17.3	22976
651	22.1	23024
652	23.1	23216
653	23.1	23216
654	17	23286
655	17.9	23408
656	17.5	23568
657	21.7	23632
658	21.7	23632
659	19.3	23680
660	19.3	23680
661	19.7	23712
662	16.7	23712
663	18.7	23712
664	18.7	23712
665	24.3	23872
666	20.8	23872
667	20.8	23872
668	25.9	23888
669	21.9	23888
670	21	23968
671	16.7	24016
672	16.7	24016
673	18.8	24032
674	18.8	24032
675	24.6	24093
676	19.7	24160
677	19.7	24160
678	17.7	24304
679	18.5	24336
680	18.5	24336
681	15.6	24387
682	23.7	24448
683	23.7	24448
684	24.7	24528
685	24.7	24528
686	21.3	24560
687	21.9	24576
688	15.5	24688
689	17.4	24688
690	17.4	24688
691	17.7	24727
692	16.6	24736
693	17.5	24760
694	17.5	24760
695	17	24809
696	18.5	24880
697	18.5	24880
698	16.1	24960
699	18.6	25024
700	18.4	25104
701	21.7	25104
702	21.7	25104
703	21.4	25200
704	18.1	25217
705	16.7	25392
706	16.7	25392
707	17.8	25394
708	18	25456
709	19.1	25519
710	25.4	25680
711	25.4	25680
712	26.1	25760
713	20.4	25888
714	16.1	26032
715	16.1	26032
716	22.5	26041
717	22.5	26041
718	14.6	26080
719	16.4	26112
720	17.9	26144
721	17.9	26144
722	17.5	26240
723	19	26384
724	19	26384
725	24	26411
726	24	26411
727	18	26528
728	18	26528
729	16.5	26592
730	16.7	26833
731	7.8	26864
732	17.2	26960
733	17.2	26960
734	16.3	27120
735	17.5	27264
736	31	27328
737	31	27328
738	26	27440
739	26	27440
740	16.8	27472
741	16.8	27472
742	22.9	27536
743	21.1	27668
744	17.3	27712
745	17.8	27728
746	16.7	27728
747	16.7	27728
748	20.8	27731
749	20.7	27776
750	15.3	27904
751	8.9	27936
752	8.9	27936
753	18.5	27952
754	18.5	27952
755	18.1	28128
756	18.1	28128
757	16.8	28208
758	18.7	28208
759	18.7	28208
760	19.3	28272
761	22.7	28272
762	18.9	28288
763	18.9	28288
764	16.5	28352
765	22.2	28400
766	17.7	28432
767	16.1	28480
768	16.1	28480
769	22.2	28576
770	22.2	28576
771	29	28672
772	24.3	28720
773	10.4	28800
774	10.4	28800
775	24	28855
776	24	28855
777	16	29072
778	24.6	29075
779	21.6	29168
780	17.3	29200
781	17.3	29200
782	27.5	29296
783	17.7	29296
784	17.7	29296
785	16.9	29312
786	16.9	29312
787	16.4	29360
788	16.8	29488
789	16.8	29488
790	21.3	29664
791	21.3	29664
792	16.8	29739
793	18.5	29776
794	18.5	29776
795	27.3	29856
796	27.3	29856
797	17.8	29872
798	17.8	29872
799	18.6	29888
800	20.9	29936
801	20.9	29936
802	23.7	29984
803	16.1	30000
804	16.1	30000
805	29.5	30118
806	29.5	30118
807	15.7	30128
808	17.9	30144
809	17.9	30144
810	19.2	30314
811	19.2	30314
812	14.6	30320
813	24.6	30336
814	17.1	30592
815	17.1	30592
816	17.1	30624
817	17.6	30672
818	17.3	30709
819	17.3	30709
820	17.6	30848
821	16.7	31056
822	16.7	31056
823	20.6	31171
824	25.5	31184
825	23.1	31200
826	16.9	31328
827	23.9	31338
828	17.7	31392
829	28.8	31501
830	16	31664
831	16.9	31664
832	16.9	31664
833	18.9	31696
834	17.9	31696
835	16.9	31792
836	15.3	31888
837	15.3	31888
838	18	31905
839	17.4	31936
840	17.4	31936
841	17.5	32032
842	17.5	32032
843	23.2	32176
844	23.2	32176
845	19.4	32192
846	20.9	32320
847	17	32416
848	16.7	32416
849	18.6	32672
850	18.6	32672
851	17.1	32704
852	20.4	32990
853	15.6	33022
854	25.7	33088
855	25.7	33088
856	16.9	33200
857	16.9	33200
858	18.2	33216
859	17.3	33504
860	16.7	33536
861	16.7	33536
862	18.5	33980
863	18.5	33980
864	20.8	34005
865	15.5	34128
866	16.4	34213
867	17.4	34240
868	16.9	34272
869	22.7	34319
870	22.7	34319
871	20.8	34336
872	20.8	34336
873	9.2	34352
874	22.2	34368
875	22.2	34368
876	18.3	34400
877	18.3	34416
878	18.3	34416
879	18.9	34421
880	18.9	34421
881	16.8	34640
882	16.8	34640
883	16.1	34720
884	17.8	34768
885	16.5	34768
886	16.5	34768
887	20.2	34875
888	20.2	34875
889	16.7	34896
890	22.7	35056
891	22.7	35056
892	17.2	35168
893	17.3	35245
894	17.1	35392
895	17.1	35392
896	18.1	35568
897	18.1	35568
898	23	35728
899	20.9	35824
900	24.5	35840
901	16.6	35920
902	16.6	35920
903	26.2	36048
904	26.2	36048
905	18.5	36096
906	23.5	36144
907	18.6	36320
908	22.5	36352
909	16.9	36384
910	14.4	36544
911	15.8	36544
912	21.6	36864
913	20.7	36896
914	20.8	36923
915	20.8	36923
916	19.1	36976
917	22.6	37056
918	16.8	37072
919	17.6	37104
920	17.6	37104
921	18.9	37152
922	18.9	37152
923	21.4	37216
924	18.3	37328
925	18.3	37328
926	14.4	37440
927	18.1	37504
928	18.1	37504
929	17.4	37728
930	17.3	37744
931	18.9	37776
932	22.2	37873
933	20.6	38032
934	20.6	38032
935	24.1	38074
936	18.3	38288
937	24.2	38304
938	22.2	38416
939	27.9	38496
940	27.9	38496
941	19.8	38512
942	19.8	38512
943	17	38569
944	17	38569
945	18	38576
946	18	38576
947	17.1	38624
948	17.1	38624
949	17.7	38688
950	17.5	38720
951	25.3	38736
952	25.3	38736
953	24	38768
954	22.7	38790
955	22.7	38790
956	21	38848
957	21	38848
958	19.1	38945
959	15.8	39024
960	17.6	39088
961	17.6	39088
962	9.7	39104
963	9.7	39104
964	26.5	39120
965	16.2	39344
966	24	39536
967	21	39632
968	20.9	39658
969	20.9	39658
970	8.3	39806
971	8.3	39806
972	12.6	39888
973	21	39968
974	21	39968
975	17.9	40016
976	17.9	40016
977	17	40032
978	17	40032
979	22.2	40048
980	22.2	40048
981	16.5	40096
982	19	40112
983	19	40112
984	17	40144
985	17	40144
986	20.8	40224
987	24	40256
988	24	40256
989	23.7	40448
990	23.7	40448
991	21.2	40592
992	17.6	40688
993	17.5	40688
994	17.5	40688
995	22.9	40781
996	22.9	40781
997	17.3	40784
998	18.1	40928
999	18.1	40928
1000	25.1	41008
1001	22.3	41376
1002	22.3	41376
1003	16.6	41472
1004	16.6	41472
1005	17.9	41565
1006	17.9	41565
1007	24.5	41680
1008	24.5	41680
1009	23.9	41712
1010	18.3	41712
1011	29	41712
1012	18.3	41712
1013	29	41712
1014	17.4	42016
1015	24.6	42160
1016	18	42208
1017	18	42208
1018	15.2	42250
1019	24.8	42400
1020	24.4	42512
1021	17.4	42528
1022	17.4	42528
1023	23.1	42572
1024	22.2	42656
1025	21.5	42688
1026	21.5	42688
1027	15.3	42720
1028	26	42896
1029	15.6	43088
1030	15.6	43088
1031	18.7	43104
1032	18.7	43104
1033	22.4	43136
1034	17.6	43200
1035	17.6	43200
1036	23.2	43328
1037	23.2	43328
1038	18.3	43344
1039	21.7	43579
1040	21.7	43579
1041	19.5	43584
1042	21.9	43664
1043	21.8	43742
1044	21.8	43742
1045	21.9	43744
1046	21.9	43744
1047	17.4	43776
1048	23.7	43824
1049	23.7	43824
1050	27.5	43856
1051	18	43984
1052	18	43984
1053	17.2	44016
1054	17.2	44016
1055	22.7	44096
1056	22.7	44096
1057	22.7	44416
1058	16.7	44480
1059	15	44576
1060	17.7	44608
1061	17.4	44736
1062	18.2	44848
1063	17.6	44944
1064	17.6	44944
1065	19.7	45008
1066	21.4	45008
1067	22.9	45073
1068	21.6	45184
1069	17.5	45440
1070	17.5	45440
1071	21.8	45452
1072	21.4	45763
1073	17.5	45808
1074	21.3	45872
1075	15.9	45904
1076	22.9	45968
1077	20.9	46016
1078	16.9	46144
1079	18.8	46208
1080	24.5	46224
1081	24.9	46304
1082	12.7	46304
1083	21.1	46325
1084	19.5	46512
1085	17.7	46608
1086	22.5	46624
1087	20.3	46704
1088	20.3	46704
1089	23.5	46768
1090	20.6	46848
1091	20.6	46848
1092	18.4	47072
1093	21.4	47328
1094	23.9	47344
1095	23.9	47344
1096	21.9	47664
1097	21.9	47664
1098	17.2	47733
1099	17.2	47733
1100	22	48448
1101	17.6	48608
1102	17.6	48608
1103	17.4	48624
1104	28.3	48928
1105	19.6	49152
1106	19.6	49152
1107	18	49312
1108	18	49312
1109	23.3	49696
1110	23.3	49696
1111	25.6	49808
1112	25.9	50000
1113	23.4	50064
1114	23.4	50064
1115	18.1	50080
1116	17.4	50288
1117	26.4	50560
1118	26.4	50560
1119	15.7	50784
1120	17.9	50784
1121	17.9	50784
1122	16.8	51040
1123	16.8	51040
1124	13.9	51056
1125	31.1	51328
1126	18.2	51449
1127	18.2	51449
1128	16.7	51584
1129	16.7	51584
1130	23.7	51600
1131	23.8	51952
1132	20.3	52000
1133	28.8	52112
1134	28.8	52112
1135	20.6	52352
1136	20.6	52352
1137	16	52416
1138	16	52416
1139	18.6	52928
1140	22.4	52960
1141	25.4	53600
1142	21.2	53600
1143	21.2	53600
1144	20.6	53856
1145	20.6	53856
1146	16.4	53936
1147	23.5	53952
1148	23.5	53952
1149	21.2	54016
1150	20.9	54288
1151	20.9	54288
1152	22.3	54656
1153	22.3	54656
1154	25.1	54768
1155	25.1	54768
1156	27.8	54880
1157	24	54992
1158	24	54992
1159	22.7	56240
1160	19.5	56584
1161	19.5	56584
1162	17	57232
1163	27.5	58208
1164	27.5	58208
1165	21.3	58530
1166	21.3	58530
1167	19.4	59094
1168	19.4	59094
1169	23	59398
1170	30.1	59424
1171	24.6	59840
1172	12.2	60096
1173	12.2	60096
1174	16.9	60992
1175	18.6	61008
1176	18.6	61008
1177	19.7	61504
1178	22.2	61696
1179	22.2	61696
1180	21.1	61904
1181	19.6	61945
1182	19.6	61945
1183	29.6	62384
1184	29.6	62384
1185	7.4	62656
1186	21.6	62805
1187	21.6	62805
1188	19.1	63360
1189	15.7	63712
1190	15.7	63712
1191	10.7	64208
1192	21.5	64288
1193	19.3	64864
1194	26.2	65456
1195	22.4	65520
1196	17.2	65520
1197	20.9	65520
1198	17.6	65520
1199	24.7	65520
1200	20.9	65520
1201	34.8	65520
1202	28.8	65520
1203	23.2	65520
1204	23.8	65520
1205	23.2	65520
1206	23	65520
1207	24.9	65520
1208	15.6	65520
1209	18.3	65520
1210	22.7	65520
1211	26.5	65520
1212	7.2	65520
1213	23.6	65520
1214	23	65520
1215	17.1	65520
1216	31.7	65520
1217	12.2	65520
1218	8.6	65520
1219	15.6	65520
1220	11.4	65520
1221	17.4	65520
1222	22.2	65520
1223	21.2	65520
1224	18.9	65520
1225	24.4	65520
1226	26.6	65520
1227	8.2	65520
1228	19.5	65520
1229	27	65520
1230	19.7	65520
1231	17.9	65520
1232	7.7	65520
1233	25.5	65520
1234	17.8	65520
1235	16.5	65520
1236	20.4	65520
1237	35.7	65520
1238	23.5	65520
1239	18	65520
1240	16	65520
1241	22.7	65520
1242	15.9	65520
1243	8.5	65520
1244	26.5	65520
1245	17.9	65520
1246	29.7	65520
1247	15	65520
1248	24.1	65520
1249	17.4	65520
1250	18	65520
1251	22.9	65520
1252	23.5	65520
1253	23.4	65520
1254	17	65520
1255	20.9	65520
1256	19.4	65520
1257	19.4	65520
1258	18	65520
1259	29.7	65520
1260	15	65520
1261	24.1	65520
1262	17.4	65520
1263	18	65520
1264	22.9	65520
1265	23.5	65520
1266	23.4	65520
1267	17	65520
1268	20.9	65520
1269	19.4	65520
1270	19.4	65520
1271	18	65520

## Sheet: Fig. 6C) CLAN positive cells 
	Control without TGFB2
	Σ Cells region 1-5	Σ CLANs region 1-5	Average CLAN positiv
Mouse 2_P4	55	15	0.272727
Mouse 6_P3	85	15	0.176471
Mouse 3_P3	40	0	0
Mouse 4_P3	65	5	0.0769231
Mouse 7_P3	70	5	0.0714286
Mouse 6_P4	45	10	0.222222
Mouse 3_P5	70	5	0.0714286
Mouse 4_P4	50	10	0.2
Mouse 2_P5	75	15	0.2
Mouse 7_P4	45	0	0
		Avg.:	0.12912
		SD:	0.0967851
	Treatment with TGFB2
	Σ Cells region 1-5	Σ CLANs region 1-5	Average CLAN positiv
Mouse 2_P4	45	30	0.666667
Mouse 6_P3	75	40	0.533333
Mouse 3_P3	65	40	0.615385
Mouse 4_P3	75	65	0.866667
Mouse 7_P3	55	35	0.636364
Mouse 6_P4	70	40	0.571429
Mouse 3_P5	80	55	0.6875
Mouse 4_P4	70	45	0.642857
Mouse 2_P5	75	50	0.666667
Mouse 7_P4	55	30	0.545455
		Avg.:	0.643232
		SD:	0.0946325

## Sheet: Fig. 6E) Norm. Myoc Expressio
Myoc expression normalized to GAPDH and further normalized to the non-treated DEX control
	wo DEX	w DEX
biological replicate 1	1	11.7
biological replicate 2	1	17.3
biological replicate 3	1	11.2
Average:	1	13.4
SD	0	3.38674
